# Supplementary material for: Microplastics in fecal samples of whale sharks (Rhincodon typus) and from surface water in the Philippines
Source: Microplast nanoplast. 2021 Sep 26;1(1):17. doi: 10.1186/s43591-021-00017-9 (PMC8475362; doi:10.1186/s43591-021-00017-9)
Supplement: Supplementary file 2 — Additional file 2. [file 43591_2021_17_MOESM2_ESM.csv]

Year	WS_ID	SampleNo	ParticleID	Color	Storage	Length_mm	Width_mm	pol_type	HitQuality	pol_type2
2012	COS42	121212_COS42	MY_101212_COS43_frag_blue_1	blue	P1_C1	2471.92	1164.77	polyethylene_high_density	0.8836	PE
2012	COS42	121212_COS42	MY_101212_COS43_frag_transparent_1	transparent	P1_C2	2867	1382.57	fibre_polypropylene	0.9259	PP
2012	COS42	121212_COS42	MY_101212_COS43_frag_white_2	white	P1_C4	14685.15	2440.37	fibre_polypropylene_dyed	0.9282	PP
2012	COS76	231212_COS76	MY_231212_COS76_frag_yellow_1	yellow	P1_E4	3393.48	1242.77	polyethylene_high_density	0.8605	PE
2012	COS76	231212_COS76	MY_231212_COS76_fibrebundle_yellow_1	yellow	P1_E5	2114.85	462.51	polyester	0.9198	PEST
2012	COS4	261212_COS4	MY_261212_COS4_frag_transparent_1	transparent	P1_G6	2953.11	2255.36	polyethylene_high_density	0.7485	PE
2012	COS4	261212_COS4	MY_261212_COS4_frag_white_1	white	P1_G8	2184.42	1709.54	fibre_polyproylene	0.7285	PP
2013	COS2	080113_COS2	MY_080113_COS2_frag_white_1	white	P1_D12	3951.3	1151.25	polypropylene	0.882	PP
2013	COS2	080113_COS2	MY_080113_COS2_frag_white_2	white	P1_E1	3321.32	1384.18	polypropylene	0.9294	PP
2013	COS2	080113_COS2	MY_080113_COS2_fibrebundle_blue_1	blue	P1_E2	2565.45	595.32	polyester	0.9317	PEST
2013	COS43	110113_COS43	MY_110113_COS43_frag_grey_1	grey	P1_H3	942.07	249.66	polyester	0.8648	PEST
2013	COS37	210513_COS37	MY_210513_COS37_frag_white_1	white	P1_C5	3948.53	1511.17	polyethylene_high_density	0.9241	PE
2013	COS37	210513_COS37	MY_210513_COS37_frag_white_2	white		705.63	165.19	polyethylene_high_density	0.7668	PE
2013	COS104	220513_COS104	MY_220513_COS104_frag_transparent_2	transparent	P2_B9	2407.17	1240.34	polyethylene_high_density	0.8081	PE
2013	COS125	270513_COS125	MY_270513_COS125_frag_blue_1	blue	P1_H4	3153.53	1413.89	nitrile_rubber	0.8121	NR
2013	COS50	180613_COS50	MY_180613_COS50_frag_white_1	white	P1_C6	6131.46	358.3	polypropylene	0.7824	PP
2013	COS50	180613_COS50	MY_180613_COS50_frag_white_3	white	P1_C8	1743.46	194.04	fibre_polyprpylene	0.9066	PP
2013	COS50	180613_COS50	MY_180613_COS50_frag_blue_1	blue	P1_C9	1815.5	838.37	polyethylene_high_density	0.9058	PE
2013	COS50	180613_COS50	MY_180613_COS50_frag_green_1	green	P1_C10	674.51	287.66	polyehtylene_high_density	0.8971	PE
2013	COS50	180613_COS50	MY_180613_COS50_frag_silver_1	silver	P1_C11	2950.88	2479.26	polyehtylene_low_denisty	0.9691	PE
2013	COS148	121113_COS148	MY_121113_COS148_frag_blue_4	blue	P2_A9	307.54	147.85	polyethylene_low_density	0.8926	PE
2013	COS148	121113_COS148	MY_121113_COS148_frag_blue_5	blue	P2_A10	376.83	186.41	polyethylene_low_density	0.8177	PE
2013	COS148	121113_COS148	MY_121113_COS148_frag_transparent_4	transparent	P2_A8	2107.35	215.1	fibre_polypropylene	0.8658	PP
2013	COS148	121113_COS148	MY_121113_COS148_frag_transparent_5	transparent	P2_A11	4903.35	285.32	fibre_polypropylene	0.7745	PP
2013	COS148	121113_COS148	MY_121113_COS148_frag_transparent_6	transparent	P2_A12	3522.52	692.65	fibre_polypropylene	0.8225	PP
2013	COS148	121113_COS148	MY_121113_COS148_frag_white_1	white	P2_B1	1886.37	971.8	polystyrene_expanded	0.721	PS
2013	COS8	041013_COS8	MY_041013_COS8_frag_white_1	white	P1_F1	2642.13	2416.67	polystyrene_expanded	0.7288	PS
2013	COS8	041013_COS8	MY_041013_COS8_frag_white_4	white	P1_F4	2093.14	1814.29	polyethylene_high_density	0.7719	PE
2013	COS8	041013_COS8	MY_041013_COS8_frag_white_5	white	P1_F5	2636.25	2104.59	polyethylene_high_density	0.8221	PE
2013	COS8	041013_COS8	MY_041013_COS8_frag_white_6	white	P1_F6	2288.78	1252.51	polyethylene_high_density	0.7327	PE
2014	COS8	070114_COS8	MY_070114_COS8_frag_transparent_1	transparent	P2_C11	3362.83	359.63	fibre_polypropylene	0.8111	PP
2014	COS2	180214_COS2	MY_180214_COS2_frag_yellow_1	yellow	P1_F8	2394.3	184.46	polypropylene	0.8081	PP
2014	COS2	120314_COS2	MY_120314_COS2_frag_green_1	green	P2_C4	3963.42	2337.47	fibre_polypropylene_dyed	0.8034	PP
2014	COS2	120314_COS2	MY_120314_COS2_frag_blue_1	blue	P2_C5	3555.68	1993.86	polyehylene_low_density	0.8825	PE
2014	COS2	120314_COS2	MY_120314_COS2_frag_transparent_2	transparent	P2_C8	2503.37	529.37	fibre_polypropylene	0.9385	PP
2014	COS2	120314_COS2	MY_120314_COS2_frag_transparent_3	transparent	P2_C9	2520.16	510.15	fibre_polypropylene	0.857	PP
2014	COS8	220414_COS8	MY_220414_COS8_frag_green_1	green	P2_B5	3540.93	2494.09	polyethylene_low_denisty	0.9262	PE
2014	COS60	290914_COS60	MY_2090914_COS60_frag_blue_1	blue	P2_G1	3573.04	2142.8	polyethylene_low_denisty	0.8702	PE
2014	COS60	290914_COS60	MY_2090914_COS60_frag_blue_2	blue	P2_G2	3406.69	2943.96	polyethylene_low_denisty	0.9464	PE
2014	COS60	290914_COS60	MY_2090914_COS60_frag_transparent_1	transparent	P2_G3	3330.21	532.62	polypropylene	0.95	PP
2014	COS60	290914_COS60	MY_2090914_COS60_frag_transparent_2	transparent	P2_G4	3214.21	404.72	fibre_polypropylene	0.9261	PP
2014	COS60	290914_COS60	MY_2090914_COS60_frag_transparent_3	transparent	P2_G5	2909.19	203.5	fibre_polypropylene	0.7556	PP
2014	COS60	290914_COS60	MY_2090914_COS60_frag_transparent_4	transparent	P2_G6	3230.65	218.5	polypropylene	0.921	PP
2014	COS149	061014_COS149	MY_061014_COS149_frag_blue_1	blue	P2_D1	2525.1	335.02	polyethylene_high_density	0.8622	PE
2014	COS149	061014_COS149	MY_061014_COS149_frag_blue_2	blue	P2_D2	1794.25	1470.14	fibre_polypropylene_dyed	0.7657	PP
2014	COS149	061014_COS149	MY_061014_COS149_frag_white_3	white	P2_D7	1548.36	81.71	fibre_polypropylene	0.9308	PP
2014	COS149	061014_COS149	MY_061014_COS149_frag_white_4	white	P2_D8	1993.17	89.72	polypropylene	0.7646	PP
2014	COS149	061014_COS149	MY_061014_COS149_frag_white_6	white	P2_D10	2167.97	296.66	polypropylene	0.8683	PP
2014	COS149	061014_COS149	MY_061014_COS149_frag_white_8	white	P2_D12	3947.98	44.64	polypropylene	0.7232	PP
2014	COS76	241114_COS76	MY_241114_COS76_frag_transparent_1	transparent	P2_C1	3661.53	1235.49	fibre_polypropylene_dyed	0.768	PP
2014	COS76	241114_COS76	MY_241114_COS76_frag_blue_1	blue	P2_C3	746.32	262.12	fibre_polyester	0.8822	PEST
2014	COS60	131214_COS60	MY_131214_COS60_frag_blue_1	blue	P2_G8	3717.77	209.29	polyethylene_low_denisty	0.721	PE
2014	COS60	131214_COS60	MY_131214_COS60_frag_transparent_2	transparent	P2_G10	1537.21	477.84	fibre_polypropylene	0.916	PP
2015	COSunk	070115_COSunk	MY_070115_COSunk_frag_blue_1	blue	P2_F10	852.58	524.8	fibre_polypropylene_dyed	0.8474	PP
2015	COSunk	070115_COSunk	MY_070115_COSunk_frag_blue_2	blue	P2_F11	465.15	172.78	fibre_polypropylene_dyed	0.8386	PP
2015	COSunk	070115_COSunk	MY_070115_COSunk_frag_blue_3	blue		401.46	233.45	polypropylene	0.721	PP
2015	COSunk	070115_COSunk	MY_070115_COSunk_frag_blue_4	blue	P2_F12	623.97	205.35	fibre_polypropylene_dyed	0.7588	PP
2015	COS42	MY_090215_COS42	MY_090215_COS42_fibrebundle_orange_1	orange	P6_B9	1833.33	291.82	fibre_polyester	0.7692	PEST
2015	COS174	050915_COS174	MY_050915_COS174_frag_blue_1	blue	P2_E8	2881.85	279.3	polypropylene	0.8559	PP
2015	COS174	050915_COS174	MY_050915_COS174_frag_white_1	white	P2_E9	1423.57	966.82	polyethylene_high_density	0.8795	PE
2015	COS174	050915_COS174	MY_050915_COS174_frag_transparent_1	transparent	P2_E10	3863.64	697.22	fibre_polypropylene	0.8919	PP
2015	COS104	070915_COS104	MY_070915_COS104_frag_transparent_1	transparent	P2_H10	1703.68	360.14	polypropylene	0.8658	PP
2015	COS174	090915_COS174	MY_090915_COS174_frag_transparent_1	transparent	P2_G12	2369.4	69.47	fibre_polypropylene	0.8898	PP
2015	COS174	090915_COS174	MY_090915_COS174_frag_transparent_2	transparent	P2_H1	1550.34	165.84	polyethylene_high_density	0.8691	PE
2015	COS174	090915_COS174	MY_090915_COS174_frag_transparent_4	transparent	P2_H3	2831.37	115.49	polypropylene	0.7669	PP
2015	COS174	090915_COS174	MY_090915_COS174_frag_yellow_1	yellow	P2_H5	1923.24	163.55	fibre_polyprobylene_dyed	0.9143	PP
2015	COS192	170915_COS192	MY_170915_COS192_frag_blue_1	blue	P2_H11	2126.72	765.19	polyethylene_high_density	0.7927	PE
2015	COS192	170915_COS192	MY_170915_COS192_frag_green_1	green	P3_A3	1535.11	1307.9	polyethylene_high_density	0.8736	PE
2015	COS192	170915_COS192	MY_170915_COS192_frag_transparent_1	transparent	P3_A5	1815.15	262.08	polypropylene	0.7857	PP
2015	COS192	170915_COS192	MY_170915_COS192_frag_transparent_2	transparent	P3_A6	1875.18	529.88	polypropylene	0.8381	PP
2015	COS192	170915_COS192	MY_170915_COS192_frag_transparent_3	transparent	P3_A7	1825.78	618.79	polypropylene	0.7864	PP
2015	COS192	170915_COS192	MY_170915_COS192_frag_transparent_4	transparent	P3_A8	1467.65	609.71	fibre_polypropylene	0.8654	PP
2015	COS192	170915_COS192	MY_170915_COS192_frag_transparent_5	transparent	P3_A9	1940.41	222.13	fibre_polypropylene	0.8101	PP
2015	COS192	170915_COS192	MY_170915_COS192_frag_transparent_6	transparent	P3_A10	1435.22	417.2	fibre_polypropylene	0.8945	PP
2015	COS192	170915_COS192	MY_170915_COS192_frag_transparent_7	transparent	P3_A11	1781.65	197.59	fibre_polypropylene	0.9439	PP
2015	COS192	170915_COS192	MY_170915_COS192_frag_transparent_8	transparent	P3_A12	1775.33	338.8	fibre_polypropylene	0.9215	PP
2015	COS192	170915_COS192	MY_170915_COS192_frag_transparent_10	transparent	P3_B2	2110.78	288.63	fibre_polypropylene	0.7829	PP
2015	COS192	170915_COS192	MY_170915_COS192_frag_transparent_12	transparent	P3_P4	1419.87	294.28	polypropylene	0.8816	PP
2015	COS192	170915_COS192	MY_170915_COS192_frag_transparent_13	transparent	P3_P5	2533.97	88.17	polyethylene_high_density	0.852	PE
2015	COS192	170915_COS192	MY_170915_COS192_frag_transparent_14	transparent	P3_P6	1536.9	379.26	polyethylene_low_density	0.8409	PE
2015	COS192	170915_COS192	MY_170915_COS192_frag_transparent_16	transparent	P3_B8	2591.75	143.83	fibre_polypropylene	0.8827	PP
2015	COS192	170915_COS192	MY_170915_COS192_frag_transparent_20	transparent	P3_B12	1583.08	961.35	polyethylene_low_density	0.9109	PE
2015	COS192	170915_COS192	MY_170915_COS192_frag_transparent_21	transparent	P3_C1	1987.69	326.26	polyethylene_high_density	0.832	PE
2015	COS192	170915_COS192	MY_170915_COS192_frag_transparent_24	transparent	P3_C4	1585.23	411.15	fibre_polypropylene	0.7868	PP
2015	COS192	170915_COS192	MY_170915_COS192_frag_transparent_25	transparent	P3_C5	1159.01	833.2	polyethylene_high_density	0.7872	PE
2015	COS192	170915_COS192	MY_170915_COS192_frag_transparent_28	transparent	P3_C8	3935.08	72.83	polypropylene	0.7647	PP
2015	COS192	170915_COS192	MY_170915_COS192_frag_transparent_29	transparent	P3_C9	2449.9	63.12	polypropylene	0.7074	PP
2015	COS192	170915_COS192	MY_170915_COS192_frag_transparent_30	transparent	P3_C10	2355.68	506.41	fibre_polypropylene	0.8492	PP
2015	COS191	260915_COS191	MY_260915_COS191_frag_transparent_1	transparent	P2_E11	3223.74	305.32	polypropylene	0.8251	PP
2015	COS191	260915_COS191	MY_260915_COS191_frag_transparent_2	transparent	P2_E12	2583.58	95.04	fibre_polyproylene_dyed	0.8583	PP
2015	COS191	260915_COS191	MY_260915_COS191_frag_transparent_7	transparent	P2_F5	3077.68	63.83	polypropylene	0.7086	PP
2015	COS191	260915_COS191	MY_260915_COS191_frag_transparent_8	transparent	P2_F6	1967.97	82.28	polypropylene	0.7212	PP
2015	COS191	260915_COS191	MY_260915_COS191_frag_white_1	white	P2_F7	1876.02	884.53	fibre_polypropylene_dyed	0.7649	PP
2015	COS191	260915_COS191	MY_260915_COS191_frag_blue_1	blue	P2_F9	1531.62	519.57	polyethylene_high_density	0.9331	PE
2015	COS185	221115_COS185	MY_221115_COS185_frag_transparent_1	transparent	P2_E3	2774.34	1965.9	polypropylene	0.93	PP
2015	COS185	221115_COS185	MY_221115_COS185_frag_transparent_2	transparent	P2_E4	4539.98	201.31	fibre_polypropylene	0.9476	PP
2015	COS185	221115_COS185	MY_221115_COS185_frag_white_2	white	P2_E6	1810.79	1056.43	polystyrene	0.8126	PS
2015	COS185	221115_COS185	MY_221115_COS185_frag_white_1	white	P2_E5	2434.54	804	polyethylene_low_density	0.9735	PE
2015	COS76	061215_COS76	MY_061215_COS76_frag_black_1	black	P2_E2	2676.33	171.67	polyethylene_high_density	0.9617	PE
2016	COS180	250116_COS180	MY_250116_COS180_white_1	white	P3_E4	927.72	812.15	fibre_polypropylene	0.7247	PP
2016	COS180	250116_COS180	MY_250116_COS180_white_2	white	P3_E5	1640.73	397.31	polypropylene	0.7512	PP
2016	COS8	180416_COS8	MY_180416_COS8_fibrebundle_green_1	green	P3_E6	909.55	516.56	polyester	0.9334	PEST
2016	COSunk	050516_COSunk	MY_050516_COSunk_frag_grey_1	grey	P3_E7	1142.72	1118.69	polyethylene_high_denisty	0.9485	PE
2016	COSunk	170616_COSunk	MY_170616_COSunk_fibrebundle_1	fibrebundle	P6_B3	2557.78	249.76	polyethylene_low:density	0.9166	PE
2017	COS229	130517_COS229	MY_130517_COS229_frag_grey_1	grey	P3_E8	819.72	377.67	polypropylene	0.7442	PP
2017	COS204	270417_COS204	MY_270417_COS204_frag_transparent_1	transparent	P3_E11	1479.92	599.03	polyethylene_low_density	0.9022	PE
2018	COS3	090118_COS3	MY_090118_COS3_frag_transparent_5	transparent	P3_F4	3994.51	129.36	fibre_polypropylene	0.8209	PP
2018	COS3	090118_COS3	MY_090118_COS3_fibrebundle_blue_2	blue	P3_F6	1871.88	330.64	polyester	0.8979	PEST
2018	COS3	190118_COS3	MY_190118_COS3_fibrebundle_blue_1	blue	P3_F9	1460.83	417.87	fibre_polyester	0.9056	PEST
2018	COS3	190118_COS3	MY_190118_COS3_frag_grey_1	grey	P3_F10	3571.72	1050.23	polyethylene_low_density	0.8094	PE
2018	F191	250118_F191	MY_250118_F191_frag_transparent_2	transparent	P3_G7	2376.66	220.89	polypropylene	0.8944	PP
2018	F191	250118_F191	MY_250118_F191_frag_transparent_3	transparent	P3_G8	1574.49	561.39	fibre_polypropylene_dyed	0.7412	PP
2018	F191	250118_F191	MY_250118_F191_frag_blue_1	blue	P3_G11	2638.99	303.78	polyethylene_high_density	0.9185	PE
2018	COSunk	100218_COSunk	MY_100218_COSunk_frag_transparent_1	transparent	P3_G1	1509.73	322.14	polypropylene	0.7995	PP
2018	COSunk	100218_COSunk	MY_100218_COSunk_frag_transparent_2	transparent	P3_G2	1686.92	743.4	polyethylene_low_density	0.8782	PE
2018	COSunk	100218_COSunk	MY_100218_COSunk_frag_transparent_4	transparent	P3_G4	2389.79	90.88	fibre_polypropylene	0.7979	PP
2018	COS272	150318_COS272	MY_150318_COS272_frag_green_1	green	P3_H1	2202.82	1602.63	polyethylene_high_density	0.8285	PE
2018	COS272	150318_COS272	MY_150318_COS272_frag_white_1	white	P3_H12	2037.71	1338.68	polystyrere_expanded	0.9144	PS
2018	COS174	180718_COS174	MY_180718_COS174_frag_grey_1	grey	P4_A3	2021.97	932.83	polypropylene	0.7294	PP
2019	COS188	150419_COS188	MY_150419_COS188_frag_transparent_1	transparent	P6_A8	2172.89	1564.82	polypropylene	0.9715	PP
2019	COS76	290519_COS76	MY_290619_COS76_frag_blue_1	blue	P4_B5	2212.08	1196	polyethylene_low_density	0.816	PE
2019	COS76	290519_COS76	MY_290619_COS76_frag_blue_2	blue	P4_B6	1741.16	1210.72	polyethylene_low_density	0.9517	PE
2019	COS76	290519_COS76	MY_290619_COS76_frag_blue_3	blue	P4_B7	1191.04	1039.06	polyethylene_low_density	0.9442	PE
2019	COS76	290519_COS76	MY_290619_COS76_frag_blue_4	blue	P4_B8	2093.99	1752.7	polyethylene_high_density	0.8566	PE
2019	COS76	290519_COS76	MY_290619_COS76_frag_blue_5	blue	P4_B9	1158.71	750.42	polyethylene_low_density	0.9462	PE
2019	COS76	290519_COS76	MY_290619_COS76_frag_blue_6	blue	P4_B10	793.1	482.33	polyethylene_low_density	0.9547	PE
2019	COS76	290519_COS76	MY_290619_COS76_frag_blue_7	blue	P4_B11	861.32	358.7	polyethylene_high_density	0.9008	PE
2019	COS76	290519_COS76	MY_290619_COS76_frag_blue_8	blue	P4_B12	442.77	284.58	polyethylene_low_density	0.9276	PE
2019	COS76	290519_COS76	MY_290619_COS76_frag_transparent_1	transparent	P4_C1	2003.77	681.04	polypropylene	0.8195	PP
2019	COS76	290519_COS76	MY_290619_COS76_frag_transparent_2	transparent	P4_C2	1481.36	610.57	fibre_polypropylene_dyed	0.7255	PP
2019	COS76	290519_COS76	MY_290619_COS76_frag_transparent_3	transparent	P4_C3	2041.37	207.35	fibre_polypropylene_dyed	0.7537	PP
2019	COS76	290519_COS76	MY_290619_COS76_frag_transparent_4	transparent	P4_C4	1940.59	164.16	polypropylene	0.8983	PP
2019	COS76	290519_COS76	MY_290619_COS76_frag_transparent_5	transparent	P4_C5	2004.41	333.05	polypropylene	0.9436	PP
2019	COS76	290519_COS76	MY_290619_COS76_frag_transparent_6	transparent	P4_C6	2175.16	193.55	fibre_polypropylene_dyed	0.9194	PP
2019	COS76	290519_COS76	MY_290619_COS76_frag_transparent_7	transparent	P4_C7	1786.04	360.68	fibre_polypropylene_dyed	0.9016	PP
2019	COS76	290519_COS76	MY_290619_COS76_frag_transparent_8	transparent	P4_C8	2013.06	682.31	polyethylene_low_density	0.8976	PE
2019	COS76	290519_COS76	MY_290619_COS76_frag_transparent_11	transparent	P4_C11	2214.35	346.43	polypropylene	0.8845	PP
2019	COS76	290519_COS76	MY_290619_COS76_frag_transparent_12	transparent	P4_C12	2753.75	185.24	polypropylene	0.8127	PP
2019	COS76	290519_COS76	MY_290619_COS76_frag_transparent_14	transparent	P4_D2	2013.93	201.94	polypropylene	0.8357	PP
2019	COS76	290519_COS76	MY_290619_COS76_frag_transparent_15	transparent	P4_D3	2601.29	178.72	polypropylene	0.8256	PP
2019	COS76	290519_COS76	MY_290619_COS76_frag_white_1	white	P4_D5	1304.34	658.93	polyethylene_low_density	0.8128	PE
2019	COS76	290519_COS76	MY_290619_COS76_frag_white_5	white	P4_D9	991.68	693.17	polyethylene_high_density	0.759	PE
2019	COS76	290519_COS76	MY_290619_COS76_frag_yellow_1	yellow	P4_D10	909.4	582.69	polyethylene_high_density	0.7259	PE
2019	COS76	290519_COS76	MY_290619_COS76_frag_yellow_3	yellow	P4_D12	1576.83	806.79	polypropylene	0.8803	PP
2019	COS272	150619_COS272	MY_150619_COS272_frag_transparent_5	transparent	P4_A9	1904.16	978.3	polypropylene	0.7338	PP
2019	COS272	150619_COS272	MY_150619_COS272_frag_transparent_6	transparent	P4_A10	2859.18	986.48	fibre_polypropylene	0.7622	PP
2019	COS272	150619_COS272	MY_150619_COS272_frag_transparent_8	transparent	P4_A12	2764.4	1604.89	polyethylene_high_density	0.8314	PE
2019	COSunk	030719_COSunk	MY_030719_COSunk_frag_transparent_1	transparent	P4_E2	1164.54	807.06	fibre_polypropylene	0.8651	PP
2019	COSunk	030719_COSunk	MY_030719_COSunk_frag_transparent_2	transparent	P4_E3	1745.53	567.01	fibre_polypropylene	0.7627	PP
2019	COSunk	030719_COSunk	MY_030719_COSunk_frag_transparent_3	transparent	P4_E4	1547.41	1436.85	polyethylene_low_density	0.8545	PE
2019	COSunk	030719_COSunk	MY_030719_COSunk_frag_transparent_4	transparent	P4_E5	1571.23	1109.71	polyethylene_low_density	0.945	PE
2019	COS229	050719_COS229	MY_050719_COS229_frag_transparent_1	transparent	P6_B5	2639.67	219.54	polypropylene	0.7697	PP
2019	COSunk	070919_COSunk	MY_070919_COSunk_frag_blue_1	blue	P4_E7	1833.04	1002.13	polyethlyene_low_density	0.8275	PE
2019	COSunk	070919_COSunk	MY_070919_COSunk_frag_transparent_1	transparent	P4_E11	1763.01	473.18	polypropylene	0.8672	PP
2019	COSunk	070919_COSunk	MY_070919_COSunk_frag_transparent_2	transparent	P4_E12	1705.9	395.11	polypropylene	0.8106	PP
2019	COSunk	070919_COSunk	MY_070919_COSunk_frag_transparent_3	transparent	P4_D1	2114.24	459.39	fibre_polypropylene_dyed	0.836	PP
2019	COSunk	070919_COSunk	MY_070919_COSunk_frag_transparent_4	transparent	P4_D2	2150.91	205.74	fibre_polypropylene_dyed	0.8053	PP
2019	COSunk	070919_COSunk	MY_070919_COSunk_frag_transparent_5	transparent	P4_D3	1853.92	858.28	polypropylene	0.9155	PP
2019	COSunk	070919_COSunk	MY_070919_COSunk_frag_transparent_6	transparent	P4_D4	1803.36	233.51	polyethylene_high_density	0.9372	PE
2019	COSunk	070919_COSunk	MY_070919_COSunk_frag_transparent_7	transparent	P4_D5	1835.67	329.19	fibre_polypropylene	0.8716	PP
2019	COSunk	070919_COSunk	MY_070919_COSunk_frag_transparent_8	transparent	P4_D6	2118.44	212.36	fibre_polypropylene_dyed	0.8811	PP
2019	COSunk	070919_COSunk	MY_070919_COSunk_frag_transparent_9	transparent	P4_D7	2073.83	758.57	polypropylene	0.7806	PP
2019	COSunk	070919_COSunk	MY_070919_COSunk_frag_transparent_10	transparent	P4_D8	1092.63	854.9	polyethylene_high_density	0.8627	PE
2019	COSunk	070919_COSunk	MY_070919_COSunk_frag_transparent_13	transparent	P4_D11	2155.74	371.95	polyethylene_high_density	0.8252	PE
2019	COSunk	070919_COSunk	MY_070919_COSunk_frag_transparent_14	transparent	P4_D12	2804.79	344.98	fibre_polypropylene_dyed	0.7822	PP
2019	COSunk	070919_COSunk	MY_070919_COSunk_frag_transparent_15	transparent	P4_D13	3101.7	376.32	polypropylene	0.7297	PP
2019	COSunk	070919_COSunk	MY_070919_COSunk_frag_transparent_18	transparent	P4_E3	2972.45	356.02	fibre_polypropylene_dyed	0.7367	PP
2019	COSunk	070919_COSunk	MY_070919_COSunk_frag_transparent_20	transparent	P4_E5	3182.41	503.69	fibre_polypropylene	0.7494	PP
2019	COSunk	070919_COSunk	MY_070919_COSunk_frag_transparent_22	transparent	P4_E7	2739.78	283.13	fibre_polypropylene	0.7551	PP
2019	COSunk	070919_COSunk	MY_070919_COSunk_frag_transparent_24	transparent	P4_E9	3461.61	358.93	fibre_polypropylene_dyed	0.7979	PP
2019	COSunk	070919_COSunk	MY_070919_COSunk_frag_transparent_27	transparent	P4_E12	4115.76	232.32	polypropylene	0.8426	PP
2019	COSunk	070919_COSunk	MY_070919_COSunk_frag_grey_3	grey	P4_F8	3018.67	336.92	polypropylene	0.7095	PP
2019	COS396	270719_COS396	MY_270719_COS396_frag_transparent_2	transparent	P4_P11	3296.31	271.46	fibre_polypropylene	0.7256	PP
2019	COS396	270719_COS396	MY_270719_COS396_frag_transparent_4	transparent	P6_A1	2917.94	524.96	polypropylene	0.8627	PP
2019	COS396	270719_COS396	MY_270719_COS396_frag_transparent_5	transparent	P6_A2	1831.28	352.75	polypropylene	0.8568	PP
2019	COS396	270719_COS396	MY_270719_COS396_frag_transparent_7	transparent	P6_A4	2224.83	548.95	polyethylene_low_density	0.8891	PE
2019	COS396	270719_COS396	MY_270719_COS396_frag_transparent_8	transparent	P6_A5	2173.19	496.09	polyethylene_low_density	0.895	PE
2019	COS396	270719_COS396	MY_270719_COS396_frag_transparent_9	transparent	P6_A6	2837.56	316.17	polypropylene	0.9365	PP
2019	COS396	270719_COS396	MY_270719_COS396_frag_green_1	green	P6_A7	3813.58	262.43	polypropylene	0.7488	PP
