# Supplementary material for: Microplastics in fecal samples of whale sharks (Rhincodon typus) and from surface water in the Philippines
Source: Microplast nanoplast. 2021 Sep 26;1(1):17. doi: 10.1186/s43591-021-00017-9 (PMC8475362; doi:10.1186/s43591-021-00017-9)
Supplement: Supplementary file 3 — Additional file 3. [file 43591_2021_17_MOESM3_ESM.csv]

Year	Sample_ID	Particle_ID	polType	polType2	HitQuality	Site	Color	Length_mm	Width_mm
2019	MY_211119_north	MY_211919_north_frag_grey_1	polyethylene_low_density	PE	0.9538	north	grey	394.39	390.45
2019	MY_211119_north	MY_211919_north_frag_grey_2	polypropylene	PP	0.8529	north	grey	1368.28	158.78
2019	MY_211119_north	MY_211919_north_frag_grey_3	polypropylene	PP	0.9095	north	grey	766.58	144.74
2019	MY_211119_north	MY_211919_north_frag_transparent_1	polyethylene_low_density	PE	0.951	north	transparent	874.55	429.42
2019	MY_211119_north	MY_211919_north_frag_white_1	fibre_polypropylene	PP	0.8125	north	white	1090.61	207.97
2019	MY_211119_north	MY_211919_north_frag_beige_1	fibre_polypropylene	PP	0.8413	north	beige	875.68	462.57
2019	MY_211119_north	MY_211919_north_frag_red_1	amber	amber	0.0697	north	red	444.16	246.41
2019	MY_211119_north	MY_211919_north_frag_red_2	amber	amber	0.0677	north	red	490.99	333.51
2019	MY_211119_north	MY_211919_north_frag_red_3	amber	amber	0.0683	north	red	314.68	233.56
2019	MY_211119_north	MY_211919_north_frag_transparent_2	fibre_polypropylene_dyed	PP	0.6537	north	transparent	1621.5	821.35
2019	MY_211119_north	MY_211919_north_frag_transparent_3	polypropylene	PP	0.8524	north	transparent	1415.89	1030.68
2019	MY_211119_north	MY_211919_north_frag_transparent_4	polypropylene	PP	0.7883	north	transparent	1184.21	1142.68
2019	MY_211119_north	MY_211919_north_frag_transparent_5	polyethylene_low_density	PE	0.9538	north	transparent	1603.46	1545.78
2019	MY_211119_north	MY_211919_north_fibrebundle_blue_1	polypropylene	PP	0.65	north	blue	671.17	339.58
2019	MY_211119_north	MY_211919_north_fibrebundle_blue_2	polyethylene_high_density	PE	0.9673	north	blue	807.49	306.73
2019	MY_081219_north	MY_081219_north_frag_grey_1	polyethylene_low_density	PE	0.9538	north	grey	725.27	483.69
2019	MY_081219_north	MY_081219_north_frag_green_1	chitin_cancer_pagarius	chitin	0.0854	north	green	367.51	115.77
20.19	MY_081219_north	MY_081219_north_frag_blue_1	alkyd_varnish	alkyd	0.5146	north	blue	1682.9	883.94
2019	MY_081219_north	MY_081219_north_frag_transparent_1	polyester	PEST	0.9583	north	transparent	1165.62	482.95
2019	MY_081219_north	MY_081219_north_fibrebundle_transparent_1	polyester	PEST	0.9608	north	transparent	1354.09	296.74
2019	MY_081219_north	MY_081219_north_frag_white_1	algae_fucus_serratus	algae_fucus_serratus	0.3939	north	white	679.61	125.95
2019	MY_081219_north	MY_081219_north_frag_white_2	fibre_jute	jute	0.5911	north	white	2910.27	162.51
2019	MY_081219_north	MY_081219_north_frag_white_3	alkyd_varnish	alkyd	0.4981	north	white	765.99	676.74
2019	MY_081219_north	MY_081219_north_frag_white_4	alkyd_varnish	alkyd	0.5242	north	white	686.05	598.37
2019	MY_081219_north	MY_081219_north_frag_white_5	alkyd_varnish	alkyd	0.5236	north	white	50.36	466.02
2019	MY_081219_north	MY_081219_north_frag_red_1	silicon_seal_reactor	silicon	0.0463	north	red	456.8	319.76
2019	MY_081219_north	MY_081219_north_frag_red_2	silicon_seal_reactor	silicon	0.0486	north	red	394.34	262.84
2019	MY_081219_north	MY_081219_north_frag_red_3	coal	coal	0.06	north	red	362.07	248.18
2019	MY_081219_north	MY_081219_north_frag_red_4	polyethylene_chlorinated	PE	0.0295	north	red	307.02	294.1
2019	MY_081219_north	MY_081219_north_frag_red_5	coal	coal	0.0329	north	red	304.44	250.25
2019	MY_081219_north	MY_081219_north_frag_red_6	polyethylene_chlorinated	PE	0.0381	north	red	389.16	262.17
2019	MY_081219_north	MY_081219_north_frag_grey_2	amber	amber	0.03	north	grey	490.29	100.86
2019	MY_081219_north	MY_081219_north_frag_blue_2	polymethyl_methacrylate	PMA	0.2537	north	blue	334.19	305.8
2019	MY_081219_north	MY_081219_north_fibrebundle_transparent_2	polyester	PEST	0.9179	north	transparent	1134.68	290.18
2019	MY_211119_south	MY_211119_south_frag_white_1	alkyd_varnish	alkyd	0.3189	south	white	550.66	450.58
2019	MY_211119_south	MY_211119_south_frag_blue_1	amber	amber	0.0343	south	blue	337.54	155.33
2019	MY_081219_south	MY_081219_south_fibrebundle_pink_1	nylon	PA	0.8048	south	pink	1061.91	751.69
2019	MY_081219_south	MY_081219_south_frag_transparent_1	fur_cow	fur	0.8534	south	transparent	2228.12	973.24
2019	MY_081219_south	MY_081219_south_frag_brown_1	polyester	PEST	0.4849	south	brown	507.63	503.3
2019	MY_081219_south	MY_081219_south_fibrebundle_mixed_1	fibre_polyester	PEST	0.4785	south	mixed	983.89	378.68
2019	MY_081219_south	MY_081219_south_frag_transparent_2	polyvinyl_chloride	PVC	0.5519	south	transparent	1958.74	274
2019	MY_081219_south	MY_081219_south_frag_transparent_3	polyurethane	PUR	0.2442	south	transparent	1558.82	338.12
2019	MY_081219_south	MY_081219_south_frag_white_1	fibre_polypropylene	PP	0.9514	south	white	660.29	543.03
2019	MY_081219_south	MY_081219_south_frag_transparent_4	resin_dispersion	resin	0.1928	south	transparent	638.87	339.31
2019	MY_081219_south	MY_081219_south_frag_transparent_5	fur_cow	fur	0.8664	south	transparent	684.49	533.87
2019	MY_081219_south	MY_081219_south_frag_red_1	sealing_ring_Gardena	sealing_ring_Gardena	0.0296	south	red	550.15	472.99
2019	MY_081219_south	MY_081219_south_frag_transparent_6	wool	wool	0.6778	south	transparent	473.57	356.03
2019	MY_081219_south	MY_081219_south_frag_transparent_7	fibre_polypropylene	PP	0.9484	south	transparent	419.61	192.1
2019	MY_081219_south	MY_081219_south_fibrebundle_pink_2	fibre_linen	linen	0.4486	south	pink	818.7	403.87
2019	MY_081219_south	MY_081219_south_frag_black_1	polystyrene	PS	0.3233	south	black	845.44	242.34
2019	MY_081219_south	MY_081219_south_frag_black_2	algae_fucus_serratus	algae_fucus_serratus	0.3714	south	black	829.95	174.39
2019	MY_081219_south	MY_081219_south_frag_white_2	polypropylene	PP	0.9696	south	white	302.7	85.91
2019	MY_081219_south	MY_081219_south_frag_transparent_8	fibre_grass	grass	0.745	south	transparent	1376.6	307.82
2019	MY_081219_south	MY_081219_south_frag_white_3	chitin	chitin	0.1408	south	white	310.36	225.22
2019	MY_081219_south	MY_081219_south_frag_grey_1	styrene_isoprene	styrene_isoprene	0.5066	south	grey	446.49	335.19
2019	MY_081219_south	MY_081219_south_frag_white_4	alkyd_varnish	alkyd	0.5091	south	white	482.71	475.99
2019	MY_081219_south	MY_081219_south_frag_red_2	polyethylene_chlorinated	PE	0.0369	south	red	443.61	376.55
2019	MY_081219_south	MY_081219_south_frag_red_3	silicon_seal_reactor	silicon	0.0286	south	red	517.3	505.74
2019	MY_081219_south	MY_081219_south_frag_transparent_9	fur_wild_boar	fur	0.816	south	transparent	1012.47	215.33
2019	MY_081219_south	MY_081219_south_frag_transparent_10	algae_fucus_serratus	algae_fucus_serratus	0.3321	south	transparent	433.53	316.15
2019	MY_081219_south	MY_081219_south_frag_brown_2	chitin_cancer_pagurus	chitin	0.7565	south	brown	407.38	386.68
2019	MY_081219_south	MY_081219_south_frag_black_3	polystyrene	PS	0.3155	south	black	371.42	178.91
2019	MY_081219_south	MY_081219_south_frag_red_4	polyethylene_chlorinated	PE	0.0735	south	red	309.95	273.52
2019	MY_081219_south	MY_081219_south_frag_white_5	chitin_cancer_pagurus	chitin	0.7818	south	white	383.35	294.34
2019	MY_081219_south	MY_081219_south_frag_grey_2	polypropylene	PP	0.7428	south	grey	2058.41	258.64
2019	MY_081219_south	MY_081219_south_frag_black_4	polyurethane	PUR	0.6111	south	black	873.79	376.95
2019	MY_081219_south	MY_081219_south_frag_white_6	chitin_cancer_pagurus	chitin	0.6841	south	white	431	321.99
2019	MY_081219_south	MY_081219_south_frag_transparent_11	fibre_grass	grass	0.1496	south	transparent	405.22	153.97
2019	MY_221119_IA1	MY_221119_IA1_colourful_1	alkyd_varnish	alkyd	0.3339	IA	colourful	1600.99	1168.06
2019	MY_221119_IA1	MY_221119_IA1_colourful_2	alkyd_varnish	alkyd	0.3256	IA	colourful	541.26	352.76
2019	MY_221119_IA1	MY_221119_IA1_transparent_1	fur_wild_boar	fur	0.524	IA	transparent	1149.91	589.23
2019	MY_221119_IA1	MY_221119_IA1_black_1	fibre_polyester	PEST	0.8661	IA	black	1117.78	64.66
2019	MY_221119_IA1	MY_221119_IA1_grey_1	resin_dispersion	resin_dispersion	0.0591	IA	grey	305.67	251.98
2019	MY_221119_IA1	MY_221119_IA1_orange_1	cragon_chitin_exuvie	chitin	0.3694	IA	orange	686.88	208.25
2019	MY_221119_IA2	MY_221119_IA2_frag_red_1	amber	amber	0.0624	IA	red	376.57	310.95
2019	MY_221119_IA2	MY_221119_IA2_frag_transparent_1	fur_yak	fur	0.5672	IA	transparent	728.73	424.47
2019	MY_221119_IA2	MY_221119_IA2_frag_transparent_2	fur_wild_boar	fur	0.684	IA	transparent	999.31	736.55
2019	MY_221119_IA2	MY_221119_IA2_frag_black_1	polyurethane	PUR	0.4905	IA	black	494.14	198.37
2019	MY_081219_IA	MY_081219_IA_frag_white_1	fibre_polypropylene	PP	0.9733	IA	white	604.99	196.97
2019	MY_081219_IA	MY_081219_IA_frag_white_2	alkyd_varnish	alkyd	0.496	IA	white	682.24	484.14
2019	MY_081219_IA	MY_081219_IA_frag_white_3	alkyd_varnish	alkyd	0.4743	IA	white	890.85	507.75
2019	MY_081219_IA	MY_081219_IA_frag_white_4	alkyd_varnish	alkyd	0.4191	IA	white	1138.86	478.53
2019	MY_081219_IA	MY_081219_IA_frag_white_5	chitin_cancer_pagurus	chitin	0.8426	IA	white	562.94	452.53
2019	MY_081219_IA	MY_081219_IA_frag_red_1	wood_mahagoni	wood	0.6576	IA	red	1316.23	326.63
2019	MY_081219_IA	MY_081219_IA_frag_red_2	polyethylene_chlorinated	PE	0.06	IA	red	399.17	177.05
2019	MY_081219_IA	MY_081219_IA_frag_red_3	polyethylene_chlorinated	PE	0.0417	IA	red	379.72	310.35
2019	MY_081219_IA	MY_081219_IA_frag_white_6	alkyd_varnish	alkyd	0.5136	IA	white	532.42	444.03
2019	MY_081219_IA	MY_081219_IA_frag_white_7	polyurethane	PUR	0.2036	IA	white	538.24	114.03
2019	MY_081219_IA	MY_081219_IA_frag_white_8	alkyd_varnish	alkyd	0.4644	IA	white	766.08	641.34
2019	MY_081219_IA	MY_081219_IA_frag_white_9	alkyd_varnish	alkyd	0.4232	IA	white	359.33	173.32
2019	MY_081219_IA	MY_081219_IA_frag_white_10	alkyd_varnish	alkyd	0.4298	IA	white	408.83	247.81
2019	MY_081219_IA	MY_081219_IA_frag_white_11	alkyd_varnish	alkyd	0.3909	IA	white	406.5	223.73
2019	MY_081219_IA	MY_081219_IA_frag_white_12	alkyd_varnish	alkyd	0.4114	IA	white	363.94	155.6
2019	MY_081219_IA	MY_081219_IA_frag_transparent_1	crangon_chitin_exuive	chitin	0.2065	IA	transparent	584.74	143.58
2019	MY_081219_IA	MY_081219_IA_frag_transparent_2	wool	wool	0.3298	IA	transparent	386.52	151.84
2019	MY_081219_IA	MY_081219_IA_frag_green_1	algae_fucus_serratus	algae_fucus_serratus	0.4835	IA	green	526.38	361.64
2019	MY_081219_IA	MY_081219_IA_frag_white_13	alkyd_varnish	alkyd	0.4375	IA	white	620.8	414.21
2019	MY_081219_IA	MY_081219_IA_frag_white_14	alkyd_varnish	alkyd	0.4967	IA	white	925.86	502.03
2019	MY_081219_IA	MY_081219_IA_frag_white_15	alkyd_varnish	alkyd	0.5135	IA	white	641.2	407.66
2019	MY_081219_IA	MY_081219_IA_frag_white_16	alkyd_varnish	alkyd	0.4829	IA	white	682.61	366.38
2019	MY_081219_IA	MY_081219_IA_frag_white_17	alkyd_varnish	alkyd	0.4363	IA	white	512.19	331.19
2019	MY_081219_IA	MY_081219_IA_frag_white_18	alkyd_varnish	alkyd	0.5163	IA	white	405.67	265.66
2019	MY_081219_IA	MY_081219_IA_frag_white_19	alkyd_varnish	alkyd	0.4595	IA	white	623.33	420.52
